# Supplementary material for: Interrelationships of cervical spine sagittal alignment and whole spinopelvic alignment under implications of musculoskeletal health among independent elderly women in Taiwan: A cross-sectional study
Source: PLoS One. 2024 Oct 31;19(10):e0312082. doi: 10.1371/journal.pone.0312082 (PMC11527247; doi:10.1371/journal.pone.0312082)
Supplement: S1 Data — (XLSX) [file pone.0312082.s001.xlsx]

## Sheet: Rawdata
Table S1: Raw data of this study.
No	BI	GTT	SVA	UCL	MCL	LCL	C7slope	UTK	LTK	ULL	LLL	SS	PT	CM	Grip	Age	MP	BMI	AVGT
1	80	11	25.2	40.3	-9.3	-3	10.7	-13	0.7	11.3	34	34	16	0	18	72	22	21	-1.9
2	85	22	40.8	28	17.7	-3	17	-7.7	5.7	-4	27.3	28	18.7	0	11	69	21	19	-0.3
3	85	29.4	63.4	51.3	3.7	2	20.3	-19	0	16.3	33.3	45	22.7	1	18	85	33	23	-1.7
4	80	8.1	14.8	34.5	1.5	11	19.5	-9.5	1.5	15	19	20	9	0	21	68	18	23	-2.4
5	85	11.4	20.8	49	2.5	13.5	24	-7.5	-16.5	27.5	30.5	36.5	11	1	19	74	34	25	-2.4
6	82	31.1	30	39.5	-0.5	-4.5	31.5	-22.5	-12	12.5	33	28.5	30	1	14	76	24	24	-3.3
7	85	26.9	19.2	35	14	1	17.5	-8.5	-8.5	27	16.5	30	27	0	17	74	23	33	-1.4
8	85	11.8	10.4	35	9.5	0.5	21	-18.5	10.5	3.5	19	21.5	16	0	18	69	20	21	-2.1
9	85	31.8	32.4	35	14	9.5	35.5	-29	-8	38	23	39.5	29	1	19	68	26	19	-1.4
10	82	39.5	42.8	38.5	5.5	-2	21	-16.5	-4	15	36.5	39.5	36.5	0	23	71	21	18	-2.6
11	85	29.8	33.3	35	3	1	22	-18.5	-10.5	6.5	22.5	20.5	27	1	13	80	48	31	-1.7
12	85	14.4	43.7	34.5	13	1.5	27	-8.5	-8	15.5	39	43	10.5	1	16	61	9	23	-1.6
13	90	29.1	98.4	32	-3	13.5	30	-29	-5	38.5	3.5	36	18.5	0	19	81	31	20	-2.1
14	90	32.2	80.3	48	10	-2	33.5	-18.5	-3	14.5	26.5	37.5	24.5	0	15	88	38	22	-0.3
15	85	29	71.3	42.5	-1	-0.5	13.5	-5.5	-8.5	-1	39.5	35.5	22.5	1	24	67	10	27	-1.1
16	80	4.5	8.4	31.5	10.5	17	32	-22	0	16.5	35	35	7.5	0	16	70	20	20	-2.7
17	85	9.8	14.8	47.5	4	-4.5	17	-14.5	-16.5	24	36.5	42	10	0	15	75	25	25	-2
18	90	6.6	1.2	37	-2	4	15	-11	-7.5	20.5	39	44.5	8.5	0	20	70	12	21	-2.3
19	86	26.1	49.8	40	-2	2.5	16.5	-18.5	-3.5	33	21	42	22	0	25	67	14	20	-2.3
20	88	25.6	39.1	51	4.5	17	37	-19	-15.5	28.5	31.5	37	22.5	0	23	69	16	25	-1.7
21	90	16.9	7.6	67	-4	3.5	24	-20	0	24	29.5	42	18	0	26	69	26	27	-0.5
22	80	22.9	23.9	35	-8.5	3	17.5	-15.5	-5	22.5	18	29.5	21.5	0	21	58	13	25	-1.2
23	80	21	39.2	31	1.5	0.5	21.5	-5.5	-11	18.5	32	35.5	18	0	15	57	9	21	0.6
24	80	22.4	46.6	40	-10.5	12.5	22	-14.5	-15	31.5	21	32.5	18.5	1	23	66	16	26	-1.7
25	88	20.9	2.9	37	-8	10	13.5	-13	-11.5	10	33	27	23	0	23	56	3	21	-1.6
26	85	10	23.9	37.5	3	-2	16.5	-17	-10.5	27	35	37	15	0	18	65	20	20	-1.9
27	83	27.3	52.3	43	-2.5	4	32.5	-15.5	-10	19.5	46.5	54.5	21.5	0	15	66	14	26	-2
28	90	14.1	36.6	46	-4	-7.5	13.5	-7.5	2	6	33.5	35	11	0	19	61	7	23	-1.9
29	85	20.8	62.6	40	5	-3.5	14	-5.5	1	-1	24.5	23	14	1	35	64	16	23	-1.3
30	90	16.8	8.3	27.5	1.5	10.5	21	-27.5	-2.5	10.5	36	37.5	17.5	0	19	63	10	28	-1.7
31	80	18.2	8.2	27.5	4	-7.5	13.5	-9	2.5	13	29.5	34.5	19.5	1	25	55	3	20	-1.4
32	80	25.8	17.4	46.5	-6.5	6	22	-21	-11	31.5	34.5	44	24.5	0	11	56	13	23	-1.4
33	90	22.2	31.5	46.5	-13.5	11	28	-16.5	-9.5	20.5	25.5	34	20	0	22	63	14	23	-1.2
34	85	16.8	29.2	46	5.5	3	16.5	-11	-13.5	19	40	43	15	0	18	58	15	23	-2.1
35	90	15.6	4.6	31	-2.5	8.5	19	-5.5	-3.5	13.5	31	26.5	18.5	0	19	66	10	29	-1.4
36	85	29.6	64.9	50.5	-4	9.5	30.5	-35.5	0.5	15	22.5	33	22	0	15	63	13	23	-2.1
37	85	17.9	5.2	35	7	12	26.5	-24	-8	8.5	42	34.5	20	0	22	65	23	23	-0.9
38	85	18.9	8.5	27.5	5.5	22.5	33	-32	0.5	35.5	22	43	19	0	15	66	12	25	-2.4
39	90	14.6	7	31.5	3	5	30.5	-30	-5	15	35.5	35.5	16	0	21	62	9	25	-1.4
40	90	24.7	39.2	28.5	14	10	33.5	-10	-11.5	10	20.5	21.5	21.5	0	16	61	17	33	-1.1
41	90	22.2	93.2	42	1.5	16.5	48	-27.5	-9.5	-6.5	21.5	6.5	13	1	19	66	15	33	-2.9
42	90	12.6	2.5	36	6.5	10	20.5	-5	2	-11	28.5	22.5	14.5	0	20	68	19	24	-1
43	90	8.2	34.5	20.5	2	15	30	-17.5	1.5	-2.5	41	34.5	5.5	1	21	54	6	23	-0.8
44	90	6.2	9.6	49.5	-3.5	-3	14.5	-26	0.5	14	26	32.5	7	0	24	64	17	23	-1.8
45	80	16.5	60.2	35.5	6.5	5.5	26.5	-16.5	0	-10.5	28	22.5	10.5	0	18	75	21	22	-2.9
46	80	28	90.9	20	-1	10	9	-16	2	-3.5	35.5	42	18	0	28	83	31	23	-3.3
47	85	41	67.2	31	-5	-3	2.5	-7	-9	26.5	16.5	36	35.5	0	26	71	21	23	-1.4
48	80	18.5	37.4	32.5	13.5	9.5	28	-21.5	-3	19.5	22.5	30.5	15	0	15	78	24	23	-1.2
49	90	3	5.7	23.5	10	0	24	-25.5	-10.5	19	41	37	2	0	27	74	23	29	-2.1
50	90	22	34.2	33.5	3	5.5	23.5	-5.5	-31	11	50	29	20	1	19	78	25	26	-2.1
51	85	17.5	6.3	26.5	-2	23	27.5	-32	-12	13.5	46	39	19	0	13	77	22	21	-2.5
52	85	20.5	53.3	32.5	4.5	5.5	23	-27.5	-9.5	26	27.5	37	14.5	0	14	71	22	24	-2.1
53	85	13.5	23.5	27	7.5	11.5	29	-9.5	-22.5	17	2	-5	18.5	1	9	71	28	27	-1.4
54	85	20.5	35.7	26	27.5	15	28.5	-11	-6.5	23	36	39	17.5	0	22	71	30	25	-1
55	80	12.5	17.9	34.5	8.5	-1.5	18.5	-18.5	-14.5	27	35	35	17	0	25	71	17	29	-0.8
56	90	27.5	82.7	37	8	1.5	21.5	-22.5	1	29	16.5	45.5	19	0	17	68	14	27	-0.2
57	90	33	64.7	40.5	4.5	9.5	25	-22.5	-7.5	43	22	59.5	25	0	23	68	18	25	-1.7
58	85	11.5	36.6	33	9	12.5	23.5	-26	-2	34.5	28.5	47.5	7.5	0	16	68	10	26	-1.2
59	90	25	40.8	41	16	-5	23	-19	-8.5	15	31.5	30	22	0	26	67	17	29	-1.5
60	85	35	31.6	37	1	17.5	23	-30.5	1.5	44.5	3	35	33	1	26	73	17	28	-2
61	85	19	47.7	33.5	16	-3	37.5	-22.5	-17	20	28	30	14.5	0	15	78	28	24	-2.8
62	90	14.5	13.3	25	-4.5	5.5	17	-14	-11.5	12.5	37	29.5	15.5	0	22	67	21	17	-2.8
63	85	34	99.2	32	12.5	17.5	30	-30	-15	16	35	33.5	21	1	16	80	27	25	-2.1
64	90	32	53.5	33.5	5.5	14.5	27.5	-21.5	-3	3	40	30.5	27	1	24	68	16	24	-2.3
65	80	29.5	12.5	39	5.5	6	26	-21	-8	19	26.5	25	30	0	14	78	28	26	-2.3
66	80	26.5	14.6	40.5	20.5	6	31	-12	-3.5	0	29	20	27	0	16	77	24	24	-2.2
67	90	1.4	31.9	39.3	-2	14.7	24	-22	-8	18.7	49.7	43	5	0	20	68	23	28	-2.4
68	85	5.4	60.7	25.3	0	7	15.7	-12	-14.3	9.7	30	31.7	0.3	0	22	85	28	22	-0.7
69	80	31.1	30	39.5	-0.5	-4.5	31.5	-22.5	-12	12.5	33	28.5	30	1	14	76	24	24	-3.3
70	85	26.9	19.2	35	14	1	17.5	-8.5	-8.5	27	16.5	30	27	0	17	74	23	33	-1.4
71	85	11.8	10.4	35	9.5	0.5	21	-18.5	10.5	3.5	19	21.5	16	0	18	69	20	21	-2.1
72	90	31.8	32.4	35	14	9.5	35.5	-29	-8	38	23	39.5	29	1	19	68	26	19	-1.4
73	90	39.5	42.8	38.5	5.5	-2	21	-16.5	-4	15	36.5	39.5	36.5	0	23	71	21	18	-2.6
74	90	38.4	63.9	27.5	6.5	19.5	30	-21.5	2.5	17.5	14.5	29.5	32.5	1	18	77	29	21	-4.9
75	85	29.8	33.3	35	3	1	22	-18.5	-10.5	6.5	22.5	20.5	27	1	13	80	48	31	-1.7
76	85	14.4	43.7	34.5	13	1.5	27	-8.5	-8	15.5	39	43	10.5	1	16	61	9	23	-1.6
77	90	29.1	98.4	32	-3	13.5	30	-29	-5	38.5	3.5	36	18.5	0	19	81	31	20	-2.1
78	90	5.9	1.9	31.5	-1	7.5	28.5	-36.5	-11.5	32	29.5	36	7.5	1	13	65	11	21	-2.9
79	90	32.2	80.3	48	10	-2	33.5	-18.5	-3	14.5	26.5	37.5	24.5	0	15	88	38	22	-0.3
80	90	31.2	38.8	34	16	3.5	22	-7.5	-3	-10	30	20.5	28	1	17	69	16	24	-3.2
81	90	4.5	8.4	31.5	10.5	17	32	-22	0	16.5	35	35	7.5	0	19	70	20	20	-2.7
82	85	9.8	14.8	47.5	4	-4.5	17	-14.5	-16.5	24	36.5	42	10	0	15	75	25	25	-2
83	90	6.6	1.2	37	-2	4	15	-11	-7.5	20.5	39	44.5	8.5	0	20	70	12	21	-2.3
84	80	30.7	101.2	44	7	7.5	34.5	-22	-9.5	20.5	35	46	19.5	0	14	76	20	20	-3.1
85	90	26.1	49.8	40	-2	2.5	16.5	-18.5	-3.5	33	21	42	22	0	25	67	14	20	-2.3
86	90	25.6	39.1	51	4.5	17	37	-19	-15.5	28.5	31.5	37	22.5	0	23	69	16	25	-1.7
87	90	13.9	37.8	40	-1.5	8.5	18.5	-19	-5	16.5	20.5	26.5	11.5	0	19	73	23	22	-2.8
88	90	16.9	7.6	67	-4	3.5	24	-20	0	24	29.5	42	18	0	26	69	26	27	-0.5
89	80	22.9	23.9	35	-8.5	3	17.5	-15.5	-5	22.5	18	29.5	21.5	0	21	58	13	25	-1.2
90	80	21	39.2	31	1.5	0.5	21.5	-5.5	-11	18.5	32	35.5	18	0	15	57	9	21	0.6
91	80	22.4	46.6	40	-10.5	12.5	22	-14.5	-15	31.5	21	32.5	18.5	1	23	66	16	26	-1.7
92	90	20.9	2.9	37	-8	10	13.5	-13	-11.5	10	33	27	23	0	23	56	3	21	-1.6
93	90	10	23.9	37.5	3	-2	16.5	-17	-10.5	27	35	37	15	0	19	65	20	20	-1.9
94	90	27.3	52.3	43	-2.5	4	32.5	-15.5	-10	19.5	46.5	54.5	21.5	0	16	66	14	26	-2
95	90	14.1	36.6	46	-4	-7.5	13.5	-7.5	2	6	33.5	35	11	0	19	61	7	23	-1.9
96	85	20.8	62.6	40	5	-3.5	14	-5.5	1	-1	24.5	23	14	1	35	64	16	23	-1.3
97	90	16.8	8.3	27.5	1.5	10.5	21	-27.5	-2.5	10.5	36	37.5	17.5	0	19	63	10	28	-1.7
98	80	18.2	8.2	27.5	4	-7.5	13.5	-9	2.5	13	29.5	34.5	19.5	1	25	55	3	20	-1.4
99	86	13.2	14.4	23	5.5	6.5	16.5	-22	-2.5	25	39	47.5	16.5	0	15	63	18	21	-1.5
100	90	22.2	31.5	46.5	-13.5	11	28	-16.5	-9.5	20.5	25.5	34	20	0	22	63	14	23	-1.2
101	85	16.8	29.2	46	5.5	3	16.5	-11	-13.5	19	40	43	15	0	18	58	15	23	-2.1
102	90	15.6	4.6	31	-2.5	8.5	19	-5.5	-3.5	13.5	31	26.5	18.5	0	19	66	10	29	-1.4
103	85	29.6	64.9	50.5	-4	9.5	30.5	-35.5	0.5	15	22.5	33	22	0	15	63	13	23	-2.1
104	85	17.9	5.2	35	7	12	26.5	-24	-8	8.5	42	34.5	20	0	22	65	23	23	-0.9
105	85	18.9	8.5	27.5	5.5	22.5	33	-32	0.5	35.5	22	43	19	0	15	66	12	25	-2.4
106	90	14.6	7	31.5	3	5	30.5	-30	-5	15	35.5	35.5	16	0	21	62	9	25	-1.4
107	90	24.7	39.2	28.5	14	10	33.5	-10	-11.5	10	20.5	21.5	21.5	0	16	61	17	33	-1.1
108	90	22.2	93.2	42	1.5	16.5	48	-27.5	-9.5	-6.5	21.5	6.5	13	1	19	66	15	33	-2.9
109	90	12.6	2.5	36	6.5	10	20.5	-5	2	-11	28.5	22.5	14.5	0	20	68	19	24	-1
110	90	8.2	34.5	20.5	2	15	30	-17.5	1.5	-2.5	41	34.5	5.5	1	21	54	6	23	-0.8
111	90	6.2	9.6	49.5	-3.5	-3	14.5	-26	0.5	14	26	32.5	7	0	24	64	17	23	-1.8
112	80	16.5	60.2	35.5	6.5	5.5	26.5	-16.5	0	-10.5	28	22.5	10.5	0	18	75	21	22	-2.9
113	80	28	90.9	20	-1	10	9	-16	2	-3.5	35.5	42	18	0	28	83	31	23	-3.3
114	85	41	67.2	31	-5	-3	2.5	-7	-9	26.5	16.5	36	35.5	0	26	71	21	23	-1.4
115	80	18.5	37.4	32.5	13.5	9.5	28	-21.5	-3	19.5	22.5	30.5	15	0	15	78	24	23	-1.2
116	90	3	5.7	23.5	10	0	24	-25.5	-10.5	19	41	33	6	0	27	74	23	29	-2.1
117	90	22	34.2	33.5	3	5.5	23.5	-5.5	-31	11	50	29	20	1	19	78	25	26	-2.1
118	85	17.5	6.3	26.5	-2	23	27.5	-32	-12	13.5	46	39	19	0	13	77	22	21	-2.5
119	85	20.5	53.3	32.5	4.5	5.5	23	-27.5	-9.5	26	27.5	37	14.5	0	14	71	22	24	-2.1
120	85	13.5	23.5	27	7.5	11.5	29	-9.5	-22.5	17	2	-5	18.5	1	9	71	28	27	-1.4
121	85	20.5	35.7	26	27.5	15	28.5	-11	-6.5	23	36	39	17.5	0	22	71	30	25	-1
122	80	12.5	17.9	34.5	8.5	-1.5	18.5	-18.5	-14.5	27	35	35	17	0	25	71	17	29	-0.8
123	90	27.5	82.7	37	8	1.5	21.5	-22.5	1	29	16.5	45.5	19	0	17	68	14	27	-0.2
124	90	33	64.7	40.5	4.5	9.5	25	-22.5	-7.5	43	22	59.5	25	0	23	68	18	25	-1.7
125	85	11.5	36.6	33	9	12.5	23.5	-26	-2	34.5	28.5	47.5	7.5	0	16	68	10	26	-1.2
126	90	25	40.8	41	16	-5	23	-19	-8.5	15	31.5	30	22	0	26	67	17	29	-1.5
127	85	19	47.7	33.5	16	-3	37.5	-22.5	-17	20	28	30	14.5	0	15	78	28	24	-2.8
128	90	14.5	13.3	25	-4.5	5.5	17	-14	-11.5	12.5	37	29.5	15.5	0	22	67	21	17	-2.8
129	85	34	79.2	32	12.5	17.5	30	-30	-15	16	35	33.5	21	1	16	80	27	25	-2.1
130	90	32	53.5	33.5	5.5	14.5	27.5	-21.5	-3	3	40	30.5	27	1	24	68	16	24	-2.3
131	80	29.5	12.5	39	5.5	6	26	-21	-8	19	26.5	25	30	0	14	78	28	26	-2.3
132	80	26.5	14.6	40.5	20.5	6	31	-12	-3.5	0	29	20	27	0	16	77	24	24	-2.2
133	80	26.1	49.8	40	-2	2.5	16.5	-18.5	-3.5	33	21	42	22	0	18	64	14	20	-2.2
134	85	25.6	39.1	51	4.5	17	37	-19	-15.5	28.5	31.5	37	22.5	0	20	67	16	25	-1.6
135	90	16.8	7.6	67	-4	3.5	24	-20	0	24	29.5	42	18	0	24	76	26	27	-0.5
136	85	23	62.5	31.5	4.5	10.5	22.5	-12	-2	22.5	19	37	17	0	19	67	17	26	-1.5
137	90	17.8	23.9	35	-8.5	3	17.5	-15.5	-5	22.5	18	33.5	16.8	0	24	63	13	25	-1.2
138	95	16	39.2	31	1.5	0.5	21.5	-5.5	-11	18.5	32	40.5	13	0	24	60	9	21	0.6
139	95	17.9	5.2	35	7	12	26.5	-24	-8	8.5	42	34.5	20	0	23	74	23	23	-0.9
140	80	18.9	8.4	27.5	5.5	22.5	33	-32	0.5	35.5	22	43	19	0	16	63	12	25	-2.3
141	90	14.6	7	31.5	3	5	30.5	-30	-5	15	35.5	35.5	16	0	22	58	9	25	-1.4
142	90	18.7	39.1	28.5	14	10	33.5	-10	-11.5	10	20.5	26.5	15.3	0	25	66	17	33	-1.1
143	90	12.6	2.5	36	6.5	10	20.5	-5	2	-11	28.5	22.5	14.5	0	24	68	19	24	-1
144	90	8.2	34.5	20.5	2	15	30	-17.5	1.5	-2.5	41	34.5	5.5	1	25	54	6	23	-0.7
145	85	6.2	9.6	49.5	-3.5	-3	14.5	-26	0.5	14	26	32.5	7	0	20	65	17	23	-1.7
146	85	8.9	27.8	40.7	2.3	10	35	-18.3	-10.7	18	35.3	31	14.7	0	22	73	23	25	-1.9
147	90	5.4	30.7	25.3	0	7	15.7	-12	-14.3	9.7	30	31.7	0.4	0	22	77	28	22	-0.7
148	95	15	36.3	40.5	-4	1.5	29	-15	-5.5	-7.5	28	18.5	14	0	24	80	31	30	-0.4
149	90	14.2	19.2	35	14	1	17.5	-8.5	-8.5	27	16.5	40	12.2	0	23	72	23	33	-1.4
150	85	11.8	10.4	35	9.5	0.5	21	-18.5	10.5	3.5	19	21.5	16	0	20	69	20	21	-2
151	90	16.9	32.4	35	14	9.5	35.5	-29	-8	38	23	39.5	19.5	1	25	75	26	19	-1.4
152	85	8	14.8	34.5	1.5	11	19.5	-9.5	1.5	15	19	20	9	0	22	67	18	23	-2.4
153	85	11.4	20.8	49	2.5	13.5	24	-7.5	-16.5	27.5	30.5	36.5	11	1	23	82	34	25	-2.4
154	90	18.8	36.3	40.5	-4	1.5	29	-15	-5.5	-7.5	28	21.5	19.8	0	24	80	31	30	-0.4
155	90	16.5	19.2	35	14	1	17.5	-8.5	-8.5	27	16.5	40	16.6	0	17	71	23	33	-1.4
156	85	11.8	10.4	35	9.5	0.5	21	-18.5	10.5	3.5	19	21.5	16	0	22	68	20	21	-2
157	90	23.1	32.4	35	14	9.5	35.5	-29	-8	38	23	39.5	20	1	24	76	26	19	-1.4
158	80	24.2	42.8	38.5	5.5	-2	21	-16.5	-4	15	36.5	44.5	21.2	0	20	72	21	18	-2.6
159	85	19.8	33.3	35	3	1	22	-18.5	-10.5	6.5	22.5	29.5	17.2	1	20	67	48	31	-1.7
160	90	14.7	39.2	28.5	14	10	33.5	-10	-11.5	10	20.5	27.5	11.5	0	25	66	17	33	-1.1
161	80	22.2	93.2	42	1.5	16.5	48	-27.5	-9.5	-6.5	21.5	6.5	13	1	18	64	15	33	-2.8
162	90	12.6	2.5	36	6.5	10	20.5	-5	2	-11	28.5	22.5	14.5	0	23	68	19	24	-1
163	90	8.2	34.5	20.5	2	15	30	-17.5	1.5	-2.5	41	34.5	5.5	1	24	54	6	23	-0.7
164	90	6.2	9.5	49.5	-3.5	-3	14.5	-26	0.5	14	26	32.5	7	0	23	64	17	23	-1.7
165	82	39.5	42.8	38.5	5.5	-2	21	-16.5	-4	15	36.5	39.5	36.5	0	23	71	21	18	-2.6
166	85	29.8	33.3	35	3	1	22	-18.5	-10.5	6.5	22.5	20.5	27	1	13	80	48	31	-1.7
167	85	14.4	43.7	34.5	13	1.5	27	-8.5	-8	15.5	39	43	10.5	1	16	61	9	23	-1.6
168	90	29.1	98.4	32	-3	13.5	30	-29	-5	38.5	3.5	36	18.5	0	19	81	31	20	-2.1
169	90	32.2	80.3	48	10	-2	33.5	-18.5	-3	14.5	26.5	37.5	24.5	0	15	88	38	22	-0.3
170	90	14.1	36.6	46	-4	-7.5	13.5	-7.5	2	6	33.5	35	11	0	19	61	7	23	-1.9
171	85	20.8	62.6	40	5	-3.5	14	-5.5	1	-1	24.5	23	14	1	35	64	16	23	-1.3
172	90	16.8	8.3	27.5	1.5	10.5	21	-27.5	-2.5	10.5	36	37.5	17.5	0	19	63	10	28	-1.7
173	80	18.2	8.2	27.5	4	-7.5	13.5	-9	2.5	13	29.5	34.5	19.5	1	25	55	3	20	-1.4
174	86	13.2	14.4	23	5.5	6.5	16.5	-22	-2.5	25	39	47.5	16.5	0	15	63	18	21	-1.5
175	90	22.2	31.5	46.5	-13.5	11	28	-16.5	-9.5	20.5	25.5	34	20	0	22	63	14	23	-1.2
176	90	8.2	34.5	20.5	2	15	30	-17.5	1.5	-2.5	41	34.5	5.5	1	21	54	6	23	-0.8
177	90	6.2	9.6	49.5	-3.5	-3	14.5	-26	0.5	14	26	32.5	7	0	24	64	17	23	-1.8
178	80	16.5	60.2	35.5	6.5	5.5	26.5	-16.5	0	-10.5	28	22.5	10.5	0	18	75	21	22	-2.9
179	80	28	90.9	20	-1	10	9	-16	2	-3.5	35.5	42	18	0	28	83	31	23	-3.3
180	85	41	67.2	31	-5	-3	2.5	-7	-9	26.5	16.5	36	35.5	0	26	71	21	23	-1.4
181	80	11	25.2	40.3	-9.3	-3	10.7	-13	0.7	11.3	34	34	16	0	18	72	22	21	-1.9
182	85	22	40.8	28	17.7	-3	17	-7.7	5.7	-4	27.3	28	18.7	0	11	69	21	19	-0.3
183	85	29.4	63.4	51.3	3.7	2	20.3	-19	0	16.3	33.3	45	22.7	1	18	85	33	23	-1.7
184	80	8.1	14.8	34.5	1.5	11	19.5	-9.5	1.5	15	19	20	9	0	21	68	18	23	-2.4
185	85	11.4	20.8	49	2.5	13.5	24	-7.5	-16.5	27.5	30.5	36.5	11	1	19	74	34	25	-2.4
186	80	18.5	37.4	32.5	13.5	9.5	28	-21.5	-3	19.5	22.5	30.5	15	0	15	78	24	23	-1.2
187	90	3	5.7	23.5	10	0	24	-25.5	-10.5	19	41	33	6	0	27	74	23	29	-2.1
188	90	27.5	82.7	37	8	1.5	21.5	-22.5	1	29	16.5	45.5	19	0	17	68	14	27	-0.2
189	90	33	64.7	40.5	4.5	9.5	25	-22.5	-7.5	43	22	59.5	25	0	23	68	18	25	-1.7
190	85	11.5	36.6	33	9	12.5	23.5	-26	-2	34.5	28.5	47.5	7.5	0	16	68	10	26	-1.2
191	90	25	40.8	41	16	-5	23	-19	-8.5	15	31.5	30	22	0	26	67	17	29	-1.5
192	85	35	31.6	37	1	17.5	23	-30.5	1.5	44.5	3	35	33	1	26	73	17	28	-2
193	85	19	47.7	33.5	16	-3	37.5	-22.5	-17	20	28	30	14.5	0	15	78	28	24	-2.8
194	90	14.5	13.3	25	-4.5	5.5	17	-14	-11.5	12.5	37	29.5	15.5	0	22	67	21	17	-2.8
195	85	34	99.2	32	12.5	17.5	30	-30	-15	16	35	33.5	21	1	16	80	27	25	-2.1
196	90	32	53.5	33.5	5.5	14.5	27.5	-21.5	-3	3	40	30.5	27	1	24	68	16	24	-2.3
197	90	18.8	36.3	40.5	-4	1.5	29	-15	-5.5	-7.5	28	21.5	19.8	0	24	80	31	30	-0.4
198	80	18.9	8.4	27.5	5.5	22.5	33	-32	0.5	35.5	22	43	19	0	16	63	12	25	-2.3
199	90	32.2	80.3	48	10	-2	33.5	-18.5	-3	14.5	26.5	37.5	24.5	0	15	88	38	22	-0.3
200	85	29	71.3	42.5	-1	-0.5	13.5	-5.5	-8.5	-1	39.5	35.5	22.5	1	24	67	10	27	-1.1
